# Supplementary material for: Investigating Gamma Frequency Band PSD in Alzheimer’s Disease Using qEEG from Eyes-Open and Eyes-Closed Resting States
Source: J Clin Med. 2025 Jun 15;14(12):4256. doi: 10.3390/jcm14124256 (PMC12194015; doi:10.3390/jcm14124256)
Supplement: Supplementary file 1 [file jcm-14-04256-s001.zip]

Archive with 1 entries (1 files):
- jcm-3664925-supplementary.pdf
